# Supplementary material for: The effect of squat training with different eccentric contraction tempos on lower limb muscle strength
Source: PLoS One. 2026 Jul 27;21(7):e0354725. doi: 10.1371/journal.pone.0354725 (PMC13405063; doi:10.1371/journal.pone.0354725)
Supplement: S1 File — All original experimental measurement data obtained from participants in this study. (XLSX) [file pone.0354725.s001.xlsx]

## Sheet: Lower Limb Strength Indices
Basic Information				Squat 1RM		Vertical jump height（cm)		30-Meter Sprint（s）
N	Group	Body Mass (kg)	Height (cm)	Test time	Squat	CMJ	SJ	30-Meter
1	2/0/X/0	70	178	T1	120	49.15	53.698	4.54
				T2	145	54.25	55.69	4.4
2	2/0/X/0	75	181	T1	140	36.44	40.22	4.65
				T2	150	41.25	47.22	4.45
3	2/0/X/0	76	179	T1	130	44.28	48.69	4.32
				T2	145	49.58	52.66	4.25
4	2/0/X/0	72	182	T1	150	48.22	39.66	4.1
				T2	160	55.36	45.95	4.21
5	2/0/X/0	78	180	T1	125	48.53	49.63	4.57
				T2	135	56.87	57.52	4.45
6	2/0/X/0	80	181	T1	140	43.09	42.56	4.34
				T2	145	48.26	50.88	4.12
7	2/0/X/0	74	175	T1	130	46.66	44	4.45
				T2	140	49.36	50.21	4.3
8	2/0/X/0	72	179	T1	120	53.07	55.69	4.36
				T2	135	54.58	57.23	4.28
9	2/0/X/0	70	186	T1	130	41.75	43.92	4.38
				T2	140	45.25	48.96	4.21
10	2/0/X/0	73	175	T1	125	46.33	41.5	4.7
				T2	140	54.69	47.66	4.5
Average Value		74	179.6	T1: Average Value±Standard Deviation	131±9.66	45.75±4.62	45.95±5.65	4.44±0.18
Standard Deviation		3.29983	3.27278	T2: Average Value±Standard Deviation	143.5±7.47	50.95±5.06	51.39±4.21	4.32±0.13
1	4/0/X/0	75	179	T1	115	47.58	46.6	4.71
				T2	120	48.8	47.48	4.74
2	4/0/X/0	82	178	T1	135	49.58	47.52	4.64
				T2	145	41.63	39.47	4.85
3	4/0/X/0	74	182	T1	120	59.62	48.98	4.34
				T2	130	49.4	45.52	4.52
4	4/0/X/0	85	181	T1	160	54.71	61.32	4.26
				T2	165	49.65	47.56	4.48
5	4/0/X/0	76	183	T1	125	44.14	42.15	4.552
				T2	135	40.21	36.21	4.52
6	4/0/X/0	90	181	T1	150	43.64	45.94	4.24
				T2	155	40.25	40.52	4.3
7	4/0/X/0	80	179	T1	130	38.91	35.85	4.47
				T2	140	37.22	35.22	4.5
8	4/0/X/0	92	184	T1	140	47.39	42.7	4.45
				T2	150	42.54	40.58	4.75
9	4/0/X/0	75	186	T1	130	44.52	42.36	4.33
				T2	145	40.22	38.66	4.25
10	4/0/X/0	76	184	T1	140	50.32	47.56	4.15
				T2	145	43.28	43.25	4.35
Average Value		80.5	181.7	T1: Average Value±Standard Deviation	134.5±13.63	48.04±5.93	46.09±6.58	4.41±0.18
Standard Deviation		6.57013	2.58414	T2: Average Value±Standard Deviation	143±12.74	43.32±4.42	41.44±4.38	4.53±0.20
1	V/V/V/V	78	178	T1	140	40.29	40.58	4.23
				T2	145	42.33	43.56	4.33
2	V/V/V/V	75	175	T1	120	47.33	49.54	4.26
				T2	125	45.2	47.52	4.45
3	V/V/V/V	77	182	T1	130	45.71	41.28	4.02
				T2	140	44.59	45.88	4.21
4	V/V/V/V	74	181	T1	140	41.23	52.36	4.75
				T2	150	42.56	53.69	4.68
5	V/V/V/V	73	180	T1	125	48.25	44.32	4.26
				T2	135	47.56	46.87	4.4
6	V/V/V/V	74	177	T1	120	41.32	50.23	4.65
				T2	135	44.69	48.25	4.23
7	V/V/V/V	80	186	T1	150	38.13	39.65	4.25
				T2	155	42.74	42.63	4.35
8	V/V/V/V	71	180	T1	125	44.16	48.55	4.35
				T2	135	46.36	48.97	4.36
9	V/V/V/V	68	178	T1	140	47.22	42.33	4.65
				T2	145	46.58	45.66	4.58
10	V/V/V/V	69	179	T1	130	45.21	48.26	4.25
				T2	140	44.58	47.58	4.32
Average Value		73.9	179.6	T1: Average Value±Standard Deviation	132±10.06	43.88±3.44	45.92±5.47	4.36±0.23
Standard Deviation		3.84274	3.02581	T2: Average Value±Standard Deviation	140.5±8.64	44.71±1.78	47.06±3.06	4.39±0.15

## Sheet: Repetitions
Number	Group	Squat 1RM(pre)	Weight(70%1RM)	Body weight	Training Course 1 (actual repetition)	Training Course 2 (actual repetition)	Training Course 3 (actual repetition)	Increase the load(Kg）	Training Course 4 (actual repetition)	Increase the load(Kg）	Training Course 5 (actual repetition)	Increase the load(Kg）	Training Course 6 (actual repetition)	Increase the load(Kg）	Training Course 7 (actual repetition)	Increase the load(Kg）	Training Course 8 (actual repetition) Fourth week	Increase the load(Kg）	Training Course 9 (actual repetition)	Training Course 10 (actual repetition)	Increase the load(Kg）	Training Course 11 (actual repetition)	Increase the load(Kg）	Training Course 12 (actual repetition)	Increase the load(Kg）	Training Course 13 (actual repetition)	Increase the load(Kg）	Training Course 14 (actual repetition)	Increase the load(Kg）	Training Course 15 (actual repetition)	Increase the load(Kg）	Training Course 16 (actual repetition)	Total number of repetitions (per person)	TUT-E	8-Week Total Barbell Weight Gain
1	2/0/X/0	120	84	75	27	27	26		30		30	90	23		24		24		36	36	95	32		26		30		34		34	100	29	468	936	100		105.5
2	2/0/X/0	140	98	90	30	30	32		32	105	24		23		26		26		34	39		39	110	31		31		32		34	115	30	493	986	115		7.52773
3	2/0/X/0	130	91	85	28	28	30		30	95	25		25		28		29	100	29	29		28		34		34	105	26		29		29	461	922	105
4	2/0/X/0	150	105	100	31	33	35	110	27		28		29		31		30	115	31	33		38		38	120	31		29		34		32	510	1020	120
5	2/0/X/0	125	87.5	80	28	28	30		31	92.5	27		25		25		27		39	43		43	97.5	34		35		36		36		39	526	1052	97.5
6	2/0/X/0	140	98	90	34	35	36		36	105	32		34		33	105	32		41	44		44		45		48		50	110	41		40	625	1250	110
7	2/0/X/0	130	91	85	35	36	36	95	34		33		37		37	100	31		38	40		45		46		48		48	105	42		42	628	1256	105
8	2/0/X/0	120	84	75	32	33	35		36	90	27		29		30		31		44	45	95	38		36		40		45		45	100	38	584	1168	100
9	2/0/X/0	130	91	85	22	24	25		28		30	95	23		27		28	100	30	31		36		37	105	30		28		34		38	471	942	105
10	2/0/X/0	125	87.5	80	28	27	33		31		35	92.5	26		25		30		37	45		44	97.5	33		38		37		41		38	548	1096	97.5
Group1 total number of repetitions				5314																														10628	Mean±standard deviation	105.5±7.53
Mean±standard deviation(Repetitions)				531.4	62.9995
TUT-E				1062.8	125.999
1	4/0/X/0	115	80.5	75	19	20	21		20		23		23		24		25	85	26	27		27		29		29		32		33	90	26	404	1616	90		103.5
2	4/0/X/0	135	94.5	90	21	22	24		25		25	100	20		22		22		32	32		32		33	105	27		30		29		27	423	1692	105		9.14391
3	4/0/X/0	120	84	80	25	23	24		25	90	22		22		23		25		33	34		33	95	27		32		30		31		30	439	1756	95
4	4/0/X/0	160	112	100	21	21	23		24		22		24		25	115	20		27	29		29		32		30	120	26		27		29	409	1636	120
5	4/0/X/0	125	87.5	80	17	19	20		21	92.5	19		22		24		25	97.5	28	28		30		30		31		32		31		32	409	1636	97.5
6	4/0/X/0	150	105	95	18	19	19		22		23	110	20		20		23		29	31		31		33		34	115	26		25		29	402	1608	115
7	4/0/X/0	130	91	85	20	20	21		21		23		22		24		25	97.5	30	30		34		32		31		32		32		34	431	1724	97.5
8	4/0/X/0	140	98	85	19	19	22		21		24		25	102.5	20		20		23	23		33		32		31		34		33	107.5	26	405	1620	107.5
9	4/0/X/0	130	91	80	20	19	21		23		24		25	98	23		20		27	30		29		32		34		36	102.5	30		30	423	1692	102.5
10	4/0/X/0	140	98	82.5	19	19	22		21		23		24		25	105	20		28	28		31		32		33		33		31		34	423	1692	105
Group2 total number of repetitions				4168																														16672	Mean±standard deviation	103.5±9.14
Mean±standard deviation(Repetitions)				416.8	12.7087
TUT-E				1667.2	50.8348

## Sheet: SPSS Output Data
Squat 1RM
																					1:2/0/X/0 2:4/0/X/0 3:V/V/X/V
CMJ height
SJ height
30-Meter Sprint
